# Supplementary material for: Case Report: Craniofacial deafness hand syndrome with unusual cardiovascular symptoms and lack of holistic care
Source: Front Genet. 2025 Jan 7;15:1354632. doi: 10.3389/fgene.2024.1354632 (PMC11754966; doi:10.3389/fgene.2024.1354632)
Supplement: Supplementary file 1 [file Table1.xlsx]

## Sheet: Sheet1
Genes related to congenital structural heart diseases
ABL1
ACTA2
ACTB
ACTC1
ACTG1
ACVR1
ACVR2B
ADAMTS10
ADAMTS17
AFF4
ALMS1
AMMECR1
ARHGAP31
ARID1A
ARID1B
B3GAT3
BCOR
BMPR2
BRAF
C12ORF57
C2CD3
CASZ1
CBL
CDK13
CDK9
CDKN1C
CFAP53
CHD4
CHD7
CHRM2
CREBBP
CRELD1
CTC1
DHCR7
DLL4
DNAH5
DOCK6
EFTUD2
EHMT1
EIF2AK4
ELN
ENG
EOGT
EP300
EVC
EVC2
FKTN
FLNA
FLT4
FOXC1
FOXF1
FOXH1
FOXP1
GATA4
GATA5
GATA6
GDF1
GJA1
GJA5
GPC3
HAND1
HAND2
HDAC8
HNRNPK
HOXA1
HRAS
JAG1
KDM6A
KMT2D
KRAS
KYNU
LEFTY2
LZTR1
MAP2K1
MAP2K2
MED12
MED13L
MEGF8
MEIS2
MMP21
MYCN
MYH6
MYO18B
MYRF
NAA15
NEXN
NF1
NIPBL
NKX2-5
NKX2-6
NODAL
NONO
NOTCH1
NOTCH2
NR2F2
NRAS
NSD1
PITX2
PKD1L1
PLD1
PPP1CB
PRDM6
PRKD1
PTPN11
PUF60
RAB23
RAF1
RBM10
RECQL4
RERE
RIT1
SALL4
SHOC2
SMAD6
SMARCB1
SMC1A
SMC3
SOS1
SOS2
STAG2
STRA6
TAB2
TBX1
TBX20
TBX5
TFAP2B
TGDS
TLL1
TMEM94
TWIST1
ZEB2
ZFPM2
ZIC3
